# Supplementary material for: The Presence of Plant-Associated Bacteria Alters Responses to N-acyl Homoserine Lactone Quorum Sensing Signals that Modulate Nodulation in Medicago Truncatula
Source: Plants (Basel). 2020 Jun 22;9(6):777. doi: 10.3390/plants9060777 (PMC7357121; doi:10.3390/plants9060777)
Supplement: Supplementary file 1 [file plants-09-00777-s001.zip]

Archive with 5 entries (4 files):
- Supplementary Table 1.xlsx
- __MACOSX/
- __MACOSX/._Supplementary Table 1.xlsx
- Supplementary Table 2.xlsx
- __MACOSX/._Supplementary Table 2.xlsx
