# Supplementary material for: The Presence of Plant-Associated Bacteria Alters Responses to N-acyl Homoserine Lactone Quorum Sensing Signals that Modulate Nodulation in Medicago Truncatula
Source: Plants (Basel). 2020 Jun 22;9(6):777. doi: 10.3390/plants9060777 (PMC7357121; doi:10.3390/plants9060777)
Supplement: Supplementary file 1 [file plants-09-00777-s001.zip › Supplementary Table 1.xlsx]

## Sheet: deby_otu_count_rarefied
	OTU_10-;k__bacteria;p__proteobacteria;c__gammaproteobacteria;o__enterobacteriales;f__enterobacteriaceae;g__enterobacter;s__enterobacter hormaechei	OTU_11-;k__bacteria;p__proteobacteria;c__gammaproteobacteria;o__enterobacteriales;f__enterobacteriaceae;g__pantoea;s__pantoea ananatis	OTU_12-;k__bacteria;p__proteobacteria;c__gammaproteobacteria;o__pseudomonadales;f__pseudomonadaceae;g__pseudomonas;s__pseudomonas lutea	OTU_13-;k__bacteria;p__proteobacteria;c__gammaproteobacteria;o__pseudomonadales;f__pseudomonadaceae;g__pseudomonas;s__pseudomonas lutea	OTU_14-;k__bacteria;p__proteobacteria;c__gammaproteobacteria;o__enterobacteriales;f__enterobacteriaceae;g__enterobacter;s__enterobacter spp.	OTU_15-;k__bacteria;p__proteobacteria;c__gammaproteobacteria;o__enterobacteriales;f__enterobacteriaceae;g__kosakonia;s__enterobacter cowanii	OTU_16-;k__bacteria;p__proteobacteria;c__gammaproteobacteria;o__enterobacteriales;f__enterobacteriaceae;g__escherichia;s__escherichia hermannii	OTU_18-;k__bacteria;p__proteobacteria;c__gammaproteobacteria;o__enterobacteriales;f__enterobacteriaceae;g__morganella;s__morganella psychrotolerans	OTU_19-;k__bacteria;p__proteobacteria;c__gammaproteobacteria;o__pseudomonadales;f__pseudomonadaceae;g__pseudomonas;s__pseudomonas lutea	OTU_2-;k__bacteria;p__proteobacteria;c__gammaproteobacteria;o__enterobacteriales;f__enterobacteriaceae;g__erwinia;s__erwinia persicina	OTU_20-;k__bacteria;p__proteobacteria;c__gammaproteobacteria;o__pseudomonadales;f__pseudomonadaceae;g__pseudomonas;s__pseudomonas tolaasii	OTU_21-;k__bacteria;p__proteobacteria;c__gammaproteobacteria;o__enterobacteriales;f__enterobacteriaceae;g__erwinia;s__erwinia rhapontici	OTU_22-;k__bacteria;p__proteobacteria;c__gammaproteobacteria;o__enterobacteriales;f__enterobacteriaceae;g__shigella;s__shigella sonnei	OTU_24-;k__bacteria;p__proteobacteria;c__gammaproteobacteria;o__enterobacteriales;f__enterobacteriaceae;g__serratia;s__serratia fonticola	OTU_25-;k__bacteria;p__proteobacteria;c__alphaproteobacteria;o__rhizobiales;f__rhizobiaceae;g__rhizobium;s__rhizobium tropici	OTU_26-;k__bacteria;p__proteobacteria;c__gammaproteobacteria;o__pseudomonadales;f__pseudomonadaceae;g__pseudomonas;s__pseudomonas tolaasii	OTU_27-;k__bacteria;p__proteobacteria;c__gammaproteobacteria;o__enterobacteriales;f__enterobacteriaceae;g__pantoea;s__erwinia cypripedii	OTU_28-;k__bacteria;p__proteobacteria;c__alphaproteobacteria;o__rhizobiales;f__rhizobiaceae;g__rhizobium;s__rhizobium multihospitium	OTU_29-;k__bacteria;p__proteobacteria;c__gammaproteobacteria;o__pseudomonadales;f__pseudomonadaceae;g__pseudomonas;s__pseudomonas syringae	OTU_3-;k__bacteria;p__proteobacteria;c__gammaproteobacteria;o__pseudomonadales;f__pseudomonadaceae;g__pseudomonas;s__pseudomonas lutea	OTU_30-;k__bacteria;p__proteobacteria;c__gammaproteobacteria;o__enterobacteriales;f__enterobacteriaceae;g__enterobacter;s__enterobacter spp.	OTU_31-;k__bacteria;p__proteobacteria;c__gammaproteobacteria;o__enterobacteriales;f__enterobacteriaceae;g__kosakonia;s__enterobacter cowanii	OTU_32-;k__bacteria;p__proteobacteria;c__gammaproteobacteria;o__enterobacteriales;f__enterobacteriaceae;g__cronobacter;s__cronobacter turicensis	OTU_33-;k__bacteria;p__proteobacteria;c__gammaproteobacteria;o__enterobacteriales;f__enterobacteriaceae;g__pantoea;s__pantoea agglomerans	OTU_34-;k__bacteria;p__proteobacteria;c__gammaproteobacteria;o__pseudomonadales;f__pseudomonadaceae;g__pseudomonas;s__pseudomonas syringae	OTU_38-;k__bacteria;p__proteobacteria;c__gammaproteobacteria;o__enterobacteriales;f__enterobacteriaceae;g__erwinia;s__erwinia rhapontici	OTU_39-;k__bacteria;p__proteobacteria;c__gammaproteobacteria;o__enterobacteriales;f__enterobacteriaceae;g__erwinia;s__erwinia persicina	OTU_4-;k__bacteria;p__proteobacteria;c__gammaproteobacteria;o__enterobacteriales;f__enterobacteriaceae;g__kosakonia;s__enterobacter cowanii	OTU_40-;k__bacteria;p__proteobacteria;c__gammaproteobacteria;o__enterobacteriales;f__enterobacteriaceae;g__citrobacter;s__citrobacter farmeri	OTU_41-;k__bacteria;p__proteobacteria;c__gammaproteobacteria;o__pseudomonadales;f__pseudomonadaceae;g__pseudomonas;s__pseudomonas tolaasii	OTU_43-;k__bacteria;p__proteobacteria;c__gammaproteobacteria;o__pseudomonadales;f__pseudomonadaceae;g__pseudomonas;s__pseudomonas graminis	OTU_44-;k__bacteria;p__proteobacteria;c__gammaproteobacteria;o__enterobacteriales;f__enterobacteriaceae;g__erwinia;s__erwinia rhapontici	OTU_47-;k__bacteria;p__proteobacteria;c__gammaproteobacteria;o__enterobacteriales;f__enterobacteriaceae;g__shigella;s__shigella sonnei	OTU_48-;k__bacteria;p__proteobacteria;c__gammaproteobacteria;o__pseudomonadales;f__pseudomonadaceae;g__pseudomonas;s__pseudomonas plecoglossicida	OTU_49-;k__bacteria;p__proteobacteria;c__gammaproteobacteria;o__pseudomonadales;f__pseudomonadaceae;g__pseudomonas;s__pseudomonas chlororaphis	OTU_5-;k__bacteria;p__proteobacteria;c__gammaproteobacteria;o__enterobacteriales;f__enterobacteriaceae;g__pantoea;s__pantoea agglomerans	OTU_50-;k__bacteria;p__proteobacteria;c__gammaproteobacteria;o__enterobacteriales;f__enterobacteriaceae;g__pantoea;s__pantoea agglomerans	OTU_52-;k__bacteria;p__proteobacteria;c__gammaproteobacteria;o__enterobacteriales;f__enterobacteriaceae;g__kluyvera;s__kluyvera spp.	OTU_53-;k__bacteria;p__proteobacteria;c__gammaproteobacteria;o__enterobacteriales;f__enterobacteriaceae;g__erwinia;s__erwinia persicina	OTU_54-;k__bacteria;p__firmicutes;c__bacilli;o__lactobacillales;f__lactobacillaceae;g__lactobacillus;s__lactobacillus iners	OTU_56-;k__bacteria;p__proteobacteria;c__gammaproteobacteria;o__enterobacteriales;f__enterobacteriaceae;g__enterobacter;s__enterobacter hormaechei	OTU_57-;k__bacteria;p__proteobacteria;c__gammaproteobacteria;o__enterobacteriales;f__enterobacteriaceae;g__kosakonia;s__enterobacter cowanii	OTU_58-;k__bacteria;p__proteobacteria;c__gammaproteobacteria;o__pseudomonadales;f__pseudomonadaceae;g__pseudomonas;s__pseudomonas tolaasii	OTU_59-;k__bacteria;p__proteobacteria;c__gammaproteobacteria;o__enterobacteriales;f__enterobacteriaceae;g__serratia;s__serratia fonticola	OTU_6-;k__bacteria;p__proteobacteria;c__gammaproteobacteria;o__enterobacteriales;f__enterobacteriaceae;g__kluyvera;s__kluyvera spp.	OTU_60-;k__bacteria;p__proteobacteria;c__gammaproteobacteria;o__enterobacteriales;f__enterobacteriaceae;g__pantoea;s__pantoea ananatis	OTU_61-;k__bacteria;p__proteobacteria;c__gammaproteobacteria;o__pseudomonadales;f__pseudomonadaceae;g__pseudomonas;s__pseudomonas tolaasii	OTU_63-;k__bacteria;p__proteobacteria;c__alphaproteobacteria;o__rickettsiales;f__candidatus_captivus;g__candidatus_captivus;s__candidatus_captivus spp.	OTU_64-;k__bacteria;p__proteobacteria;c__alphaproteobacteria;o__rhizobiales;f__rhizobiaceae;g__rhizobium;s__rhizobium leguminosarum
C1.minus	34	67	0	0	4	22	30	61	0	359	7	2	6	24	0	1	37	0	0	29	14	0	0	5	0	0	4	268	29	0	1	2	26	6	0	134	10	3	0	0	8	1	0	1	63	19	0	0	0
C2.minus	16	49	0	1	2	13	12	34	0	678	1	2	7	15	0	0	30	0	0	28	3	2	1	8	0	0	5	190	30	0	0	3	15	0	0	149	7	0	0	0	8	0	0	0	18	18	0	0	0
C3.minus	28	28	0	1	1	15	18	13	0	587	2	0	5	11	0	0	25	0	0	7	8	2	29	4	0	0	3	266	40	0	0	1	19	7	0	97	11	0	0	0	11	0	0	0	23	12	0	0	0
C1.plus	0	0	149	206	2	0	0	0	26	0	1	0	0	0	9	3	0	0	10	893	0	0	0	0	54	0	0	0	0	2	0	0	0	0	0	0	0	0	0	0	0	0	26	0	1	0	3	0	0
C2.plus	0	0	241	282	1	0	0	0	33	0	0	0	0	0	7	0	0	1	5	773	1	0	0	0	5	0	0	0	0	0	1	0	1	0	0	0	0	0	0	0	0	0	33	0	0	0	1	0	0
C3.plus	0	0	140	96	0	0	0	0	20	0	0	0	0	0	33	0	0	0	24	942	0	0	0	0	113	0	0	0	0	0	0	0	0	0	0	0	0	0	0	0	0	0	20	0	0	0	1	0	1
X5.1.minus	23	6	0	0	1	18	24	8	0	607	0	3	14	18	0	0	16	0	0	5	1	6	0	0	0	0	3	324	69	0	0	3	33	0	0	48	2	0	1	0	22	1	0	2	13	19	0	0	0
X5.2.minus	39	27	0	0	10	39	40	12	0	131	0	2	13	5	0	0	10	0	0	12	2	4	0	2	0	1	6	687	22	0	0	0	29	0	0	75	13	0	0	0	20	0	1	1	20	7	0	0	0
X5.3.minus	26	14	0	0	4	19	9	12	0	690	3	5	11	14	0	1	23	0	0	34	1	3	0	1	0	0	3	250	50	0	2	2	20	1	0	65	7	1	0	0	6	0	0	0	22	6	0	0	0
X5.1.plus	0	0	184	176	3	0	0	0	53	1	0	0	0	0	23	11	0	4	12	880	0	0	0	0	1	0	0	0	0	1	1	0	0	0	0	1	0	0	0	0	0	0	20	0	0	0	0	1	1
X5.2.plus	0	0	167	207	0	0	0	0	50	0	1	0	0	0	7	9	0	1	3	884	0	0	0	0	4	0	0	0	0	3	0	0	0	0	0	0	0	0	0	0	0	0	24	0	0	0	0	0	0
X5.3.plus	0	0	149	212	0	0	0	0	34	0	0	0	0	0	101	8	0	1	4	834	0	0	0	0	3	0	0	0	0	0	0	0	0	0	0	0	0	0	0	4	0	0	26	0	0	0	0	2	4
[truncated: 22 more columns]

## Sheet: count
Kingdom	Phylum	Class	Order	Family	Genus	Species		C1.minus	C2.minus	C3.minus	C1.plus	C2.plus	C3.plus	X5.1.minus	X5.2.minus	X5.3.minus	X5.1.plus	X5.2.plus	X5.3.plus
k__bacteria	p__firmicutes	c__bacilli	o__lactobacillales	f__lactobacillaceae	g__lactobacillus	s__lactobacillus iners	OTU_54	0	0	0	0	0	0	0	0	0	0	0	4
k__bacteria	p__proteobacteria	c__alphaproteobacteria	o__rhizobiales	f__rhizobiaceae	g__rhizobium	s__rhizobium etli	OTU_79	0	0	0	0	0	0	0	1	0	1	0	0
k__bacteria	p__proteobacteria	c__alphaproteobacteria	o__rhizobiales	f__rhizobiaceae	g__rhizobium	s__rhizobium leguminosarum	OTU_64	0	0	0	0	0	1	0	0	0	1	0	4
k__bacteria	p__proteobacteria	c__alphaproteobacteria	o__rhizobiales	f__rhizobiaceae	g__rhizobium	s__rhizobium multihospitium	OTU_28	0	0	0	0	1	0	0	0	0	4	1	1
k__bacteria	p__proteobacteria	c__alphaproteobacteria	o__rhizobiales	f__rhizobiaceae	g__rhizobium	s__rhizobium tropici	OTU_67	0	0	0	0	0	0	0	0	0	0	0	1
k__bacteria	p__proteobacteria	c__alphaproteobacteria	o__rhizobiales	f__rhizobiaceae	g__rhizobium	s__rhizobium tropici	OTU_25	0	0	0	9	7	33	0	0	0	23	7	101
k__bacteria	p__proteobacteria	c__alphaproteobacteria	o__rickettsiales	f__candidatus_captivus	g__candidatus_captivus	s__candidatus_captivus spp.	OTU_63	0	0	0	0	0	0	0	0	0	1	0	2
k__bacteria	p__proteobacteria	c__gammaproteobacteria	o__enterobacteriales	f__enterobacteriaceae	g__citrobacter	s__citrobacter farmeri	OTU_40	29	30	40	0	0	0	69	22	50	0	0	0
k__bacteria	p__proteobacteria	c__gammaproteobacteria	o__enterobacteriales	f__enterobacteriaceae	g__cronobacter	s__cronobacter turicensis	OTU_32	0	1	29	0	0	0	0	0	0	0	0	0
k__bacteria	p__proteobacteria	c__gammaproteobacteria	o__enterobacteriales	f__enterobacteriaceae	g__enterobacter	s__enterobacter hormaechei	OTU_71	0	0	0	0	0	0	1	0	0	0	0	0
k__bacteria	p__proteobacteria	c__gammaproteobacteria	o__enterobacteriales	f__enterobacteriaceae	g__enterobacter	s__enterobacter hormaechei	OTU_56	8	8	11	0	0	0	22	20	6	0	0	0
k__bacteria	p__proteobacteria	c__gammaproteobacteria	o__enterobacteriales	f__enterobacteriaceae	g__enterobacter	s__enterobacter hormaechei	OTU_10	34	16	28	0	0	0	23	39	26	0	0	0
k__bacteria	p__proteobacteria	c__gammaproteobacteria	o__enterobacteriales	f__enterobacteriaceae	g__enterobacter	s__enterobacter spp.	OTU_14	4	2	1	2	1	0	1	10	4	3	0	0
k__bacteria	p__proteobacteria	c__gammaproteobacteria	o__enterobacteriales	f__enterobacteriaceae	g__enterobacter	s__enterobacter spp.	OTU_30	14	3	8	0	1	0	1	2	1	0	0	0
k__bacteria	p__proteobacteria	c__gammaproteobacteria	o__enterobacteriales	f__enterobacteriaceae	g__erwinia	s__erwinia persicina	OTU_53	0	0	0	0	0	0	1	0	0	0	0	0
k__bacteria	p__proteobacteria	c__gammaproteobacteria	o__enterobacteriales	f__enterobacteriaceae	g__erwinia	s__erwinia persicina	OTU_81	2	3	1	0	0	0	1	3	2	0	0	0
k__bacteria	p__proteobacteria	c__gammaproteobacteria	o__enterobacteriales	f__enterobacteriaceae	g__erwinia	s__erwinia persicina	OTU_39	4	5	3	0	0	0	3	6	3	0	0	0
k__bacteria	p__proteobacteria	c__gammaproteobacteria	o__enterobacteriales	f__enterobacteriaceae	g__erwinia	s__erwinia persicina	OTU_80	1	6	2	0	0	0	3	6	10	0	0	0
k__bacteria	p__proteobacteria	c__gammaproteobacteria	o__enterobacteriales	f__enterobacteriaceae	g__erwinia	s__erwinia persicina	OTU_2	359	678	587	0	0	0	607	131	690	1	0	0
k__bacteria	p__proteobacteria	c__gammaproteobacteria	o__enterobacteriales	f__enterobacteriaceae	g__erwinia	s__erwinia rhapontici	OTU_38	0	0	0	0	0	0	0	1	0	0	0	0
k__bacteria	p__proteobacteria	c__gammaproteobacteria	o__enterobacteriales	f__enterobacteriaceae	g__erwinia	s__erwinia rhapontici	OTU_44	2	3	1	0	0	0	3	0	2	0	0	0
k__bacteria	p__proteobacteria	c__gammaproteobacteria	o__enterobacteriales	f__enterobacteriaceae	g__erwinia	s__erwinia rhapontici	OTU_21	2	2	0	0	0	0	3	2	5	0	0	0
k__bacteria	p__proteobacteria	c__gammaproteobacteria	o__enterobacteriales	f__enterobacteriaceae	g__escherichia	s__escherichia hermannii	OTU_86	8	2	6	0	0	0	4	35	24	0	0	0
k__bacteria	p__proteobacteria	c__gammaproteobacteria	o__enterobacteriales	f__enterobacteriaceae	g__escherichia	s__escherichia hermannii	OTU_16	30	12	18	0	0	0	24	40	9	0	0	0
k__bacteria	p__proteobacteria	c__gammaproteobacteria	o__enterobacteriales	f__enterobacteriaceae	g__kluyvera	s__kluyvera spp.	OTU_52	3	0	0	0	0	0	0	0	1	0	0	0
k__bacteria	p__proteobacteria	c__gammaproteobacteria	o__enterobacteriales	f__enterobacteriaceae	g__kluyvera	s__kluyvera spp.	OTU_6	63	18	23	1	0	0	13	20	22	0	0	0
k__bacteria	p__proteobacteria	c__gammaproteobacteria	o__enterobacteriales	f__enterobacteriaceae	g__kosakonia	s__enterobacter cowanii	OTU_87	0	0	0	0	0	0	0	1	0	0	0	0
k__bacteria	p__proteobacteria	c__gammaproteobacteria	o__enterobacteriales	f__enterobacteriaceae	g__kosakonia	s__enterobacter cowanii	OTU_57	1	0	0	0	0	0	1	0	0	0	0	0
k__bacteria	p__proteobacteria	c__gammaproteobacteria	o__enterobacteriales	f__enterobacteriaceae	g__kosakonia	s__enterobacter cowanii	OTU_31	0	2	2	0	0	0	6	4	3	0	0	0
k__bacteria	p__proteobacteria	c__gammaproteobacteria	o__enterobacteriales	f__enterobacteriaceae	g__kosakonia	s__enterobacter cowanii	OTU_84	4	7	0	0	0	0	4	5	3	0	0	0
k__bacteria	p__proteobacteria	c__gammaproteobacteria	o__enterobacteriales	f__enterobacteriaceae	g__kosakonia	s__enterobacter cowanii	OTU_74	2	0	9	0	0	0	6	6	2	0	0	0
k__bacteria	p__proteobacteria	c__gammaproteobacteria	o__enterobacteriales	f__enterobacteriaceae	g__kosakonia	s__enterobacter cowanii	OTU_77	5	3	2	0	0	0	3	12	6	0	0	0
k__bacteria	p__proteobacteria	c__gammaproteobacteria	o__enterobacteriales	f__enterobacteriaceae	g__kosakonia	s__enterobacter cowanii	OTU_15	22	13	15	0	0	0	18	39	19	0	0	0
k__bacteria	p__proteobacteria	c__gammaproteobacteria	o__enterobacteriales	f__enterobacteriaceae	g__kosakonia	s__enterobacter cowanii	OTU_9	50	21	39	0	0	0	47	105	37	0	0	0
k__bacteria	p__proteobacteria	c__gammaproteobacteria	o__enterobacteriales	f__enterobacteriaceae	g__kosakonia	s__enterobacter cowanii	OTU_4	268	190	266	0	0	0	324	687	250	0	0	0
k__bacteria	p__proteobacteria	c__gammaproteobacteria	o__enterobacteriales	f__enterobacteriaceae	g__morganella	s__morganella psychrotolerans	OTU_18	61	34	13	0	0	0	8	12	12	0	0	0
k__bacteria	p__proteobacteria	c__gammaproteobacteria	o__enterobacteriales	f__enterobacteriaceae	g__pantoea	s__erwinia cypripedii	OTU_27	37	30	25	0	0	0	16	10	23	0	0	0
k__bacteria	p__proteobacteria	c__gammaproteobacteria	o__enterobacteriales	f__enterobacteriaceae	g__pantoea	s__pantoea agglomerans	OTU_33	5	8	4	0	0	0	0	2	1	0	0	0
k__bacteria	p__proteobacteria	c__gammaproteobacteria	o__enterobacteriales	f__enterobacteriaceae	g__pantoea	s__pantoea agglomerans	OTU_50	10	7	11	0	0	0	2	13	7	0	0	0
k__bacteria	p__proteobacteria	c__gammaproteobacteria	o__enterobacteriales	f__enterobacteriaceae	g__pantoea	s__pantoea agglomerans	OTU_5	134	149	97	0	0	0	48	75	65	1	0	0
k__bacteria	p__proteobacteria	c__gammaproteobacteria	o__enterobacteriales	f__enterobacteriaceae	g__pantoea	s__pantoea ananatis	OTU_60	19	18	12	0	0	0	19	7	6	0	0	0
k__bacteria	p__proteobacteria	c__gammaproteobacteria	o__enterobacteriales	f__enterobacteriaceae	g__pantoea	s__pantoea ananatis	OTU_11	67	49	28	0	0	0	6	27	14	0	0	0
k__bacteria	p__proteobacteria	c__gammaproteobacteria	o__enterobacteriales	f__enterobacteriaceae	g__serratia	s__serratia fonticola	OTU_59	1	0	0	0	0	0	2	1	0	0	0	0
k__bacteria	p__proteobacteria	c__gammaproteobacteria	o__enterobacteriales	f__enterobacteriaceae	g__serratia	s__serratia fonticola	OTU_24	24	15	11	0	0	0	18	5	14	0	0	0
k__bacteria	p__proteobacteria	c__gammaproteobacteria	o__enterobacteriales	f__enterobacteriaceae	g__serratia	s__serratia fonticola	OTU_8	69	32	38	0	0	0	61	14	30	0	0	0
k__bacteria	p__proteobacteria	c__gammaproteobacteria	o__enterobacteriales	f__enterobacteriaceae	g__shigella	s__shigella sonnei	OTU_66	1	1	0	0	0	0	0	1	1	0	0	0
k__bacteria	p__proteobacteria	c__gammaproteobacteria	o__enterobacteriales	f__enterobacteriaceae	g__shigella	s__shigella sonnei	OTU_22	6	7	5	0	0	0	14	13	11	0	0	0
k__bacteria	p__proteobacteria	c__gammaproteobacteria	o__enterobacteriales	f__enterobacteriaceae	g__shigella	s__shigella sonnei	OTU_47	26	15	19	0	1	0	33	29	20	0	0	0
k__bacteria	p__proteobacteria	c__gammaproteobacteria	o__pseudomonadales	f__pseudomonadaceae	g__pseudomonas	s__pseudomonas graminis	OTU_43	1	0	0	0	1	0	0	0	2	1	0	0
k__bacteria	p__proteobacteria	c__gammaproteobacteria	o__pseudomonadales	f__pseudomonadaceae	g__pseudomonas	s__pseudomonas lutea	OTU_19	0	0	0	26	33	20	0	0	0	53	50	34
k__bacteria	p__proteobacteria	c__gammaproteobacteria	o__pseudomonadales	f__pseudomonadaceae	g__pseudomonas	s__pseudomonas lutea	OTU_12	0	0	0	149	241	140	0	0	0	184	167	149
k__bacteria	p__proteobacteria	c__gammaproteobacteria	o__pseudomonadales	f__pseudomonadaceae	g__pseudomonas	s__pseudomonas lutea	OTU_13	0	1	1	206	282	96	0	0	0	176	207	212
k__bacteria	p__proteobacteria	c__gammaproteobacteria	o__pseudomonadales	f__pseudomonadaceae	g__pseudomonas	s__pseudomonas lutea	OTU_3	29	28	7	893	773	942	5	12	34	880	884	834
k__bacteria	p__proteobacteria	c__gammaproteobacteria	o__pseudomonadales	f__pseudomonadaceae	g__pseudomonas	s__pseudomonas plecoglossicida	OTU_48	6	0	7	0	0	0	0	0	1	0	0	0
k__bacteria	p__proteobacteria	c__gammaproteobacteria	o__pseudomonadales	f__pseudomonadaceae	g__pseudomonas	s__pseudomonas poae	OTU_72	0	0	0	0	0	0	0	0	0	1	1	0
k__bacteria	p__proteobacteria	c__gammaproteobacteria	o__pseudomonadales	f__pseudomonadaceae	g__pseudomonas	s__pseudomonas syringae	OTU_29	0	0	0	10	5	24	0	0	0	12	3	4
k__bacteria	p__proteobacteria	c__gammaproteobacteria	o__pseudomonadales	f__pseudomonadaceae	g__pseudomonas	s__pseudomonas syringae	OTU_34	0	0	0	54	5	113	0	0	0	1	4	3
k__bacteria	p__proteobacteria	c__gammaproteobacteria	o__pseudomonadales	f__pseudomonadaceae	g__pseudomonas	s__pseudomonas tolaasii	OTU_65	0	0	0	0	0	0	0	0	0	0	2	0
k__bacteria	p__proteobacteria	c__gammaproteobacteria	o__pseudomonadales	f__pseudomonadaceae	g__pseudomonas	s__pseudomonas tolaasii	OTU_61	0	0	0	3	1	1	0	0	0	0	0	0
k__bacteria	p__proteobacteria	c__gammaproteobacteria	o__pseudomonadales	f__pseudomonadaceae	g__pseudomonas	s__pseudomonas tolaasii	OTU_41	0	0	0	2	0	0	0	0	0	1	3	0
k__bacteria	p__proteobacteria	c__gammaproteobacteria	o__pseudomonadales	f__pseudomonadaceae	g__pseudomonas	s__pseudomonas tolaasii	OTU_82	1	0	0	2	2	1	0	0	0	1	0	1
k__bacteria	p__proteobacteria	c__gammaproteobacteria	o__pseudomonadales	f__pseudomonadaceae	g__pseudomonas	s__pseudomonas tolaasii	OTU_20	7	1	2	1	0	0	0	0	3	0	1	0
k__bacteria	p__proteobacteria	c__gammaproteobacteria	o__pseudomonadales	f__pseudomonadaceae	g__pseudomonas	s__pseudomonas tolaasii	OTU_26	1	0	0	3	0	0	0	0	1	11	9	8
k__bacteria	p__proteobacteria	c__gammaproteobacteria	o__pseudomonadales	f__pseudomonadaceae	g__pseudomonas	s__pseudomonas tolaasii	OTU_58	0	0	0	26	33	20	0	1	0	20	24	26
k__bacteria	p__proteobacteria	c__gammaproteobacteria	o__pseudomonadales	f__pseudomonadaceae	g__pseudomonas	s__pseudomonas tolaasii	OTU_70	0	0	0	32	32	20	0	1	0	43	52	34
k__bacteria	p__proteobacteria	c__gammaproteobacteria	o__pseudomonadales	f__pseudomonadaceae	g__pseudomonas	s__pseudomonas trivialis	OTU_85	0	0	0	0	0	0	0	0	0	1	1	1
k__bacteria	p__proteobacteria	c__gammaproteobacteria	o__pseudomonadales	f__pseudomonadaceae	g__pseudomonas	s__pseudomonas veronii	OTU_88	0	0	0	1	1	9	0	0	0	0	4	1
k__bacteria	p__proteobacteria	c__gammaproteobacteria	o__pseudomonadales	f__pseudomonadaceae	g__pseudomonas	s__pseudomonas viridiflava	OTU_7	0	0	49	0	0	0	0	0	0	0	0	0
								42			22			47			24
								38			13			35			18
								29			12			32			12
