# Supplementary material for: The Presence of Plant-Associated Bacteria Alters Responses to N-acyl Homoserine Lactone Quorum Sensing Signals that Modulate Nodulation in Medicago Truncatula
Source: Plants (Basel). 2020 Jun 22;9(6):777. doi: 10.3390/plants9060777 (PMC7357121; doi:10.3390/plants9060777)
Supplement: Supplementary file 1 [file plants-09-00777-s001.zip › Supplementary Table 2.xlsx]

## Sheet: Sheet1
Suppl. Table
DESeq2 identified bacterial OTUs that were significantly more abundant in the control or the AHL treatments of plants treated with or without the antibiotic.
		log2FoldChange	OTU	Phylum	Class	Order	Family	Genus	Species
With antibiotic (+AB)	More in Control	-3.63853	OTU_48	Proteobacteria	Gammaproteobacteria	Pseudomonadales	Pseudomonadaceae	Pseudomonas	Pseudomonas plecoglossicida
		-2.70959	OTU_33	Proteobacteria	Gammaproteobacteria	Enterobacteriales	Enterobacteriaceae	Pantoea	Pantoea agglomerans
		-2.69914	OTU_30	Proteobacteria	Gammaproteobacteria	Enterobacteriales	Enterobacteriaceae	Enterobacter	Enterobacter spp.
		-1.7674	OTU_11	Proteobacteria	Gammaproteobacteria	Enterobacteriales	Enterobacteriaceae	Pantoea	Pantoea ananatis
		-1.75695	OTU_18	Proteobacteria	Gammaproteobacteria	Enterobacteriales	Enterobacteriaceae	Morganella	Morganella psychrotolerans
		-1.12065	OTU_5	Proteobacteria	Gammaproteobacteria	Enterobacteriales	Enterobacteriaceae	Pantoea	Pantoea agglomerans
	More in AHL	1.80701	OTU_86	Proteobacteria	Gammaproteobacteria	Enterobacteriales	Enterobacteriaceae	Escherichia	Escherichia hermannii
Without antibiotic (-AB)	More in Control	-4.616	OTU_34	Proteobacteria	Gammaproteobacteria	Pseudomonadales	Pseudomonadaceae	Pseudomonas	Pseudomonas syringae
	More in AHL	3.14391	OTU_26	Proteobacteria	Gammaproteobacteria	Pseudomonadales	Pseudomonadaceae	Pseudomonas	Pseudomonas tolaasii
